# Supplementary material for: BIG Modulates Stem Cell Niche and Meristem Development via SCR/SHR Pathway in Arabidopsis Roots
Source: Int J Mol Sci. 2022 Jun 17;23(12):6784. doi: 10.3390/ijms23126784 (PMC9224481; doi:10.3390/ijms23126784)
Supplement: Supplementary file 1 [file ijms-23-06784-s001.zip]

Archive with 1 entries (1 files):
- ijms-1783470-supplementary.pdf
